# Supplementary material for: CCL2/CCR2 Signalling in Mesenchymal Stem/Progenitor Cell Recruitment and Fracture Healing in Mice
Source: J Cell Mol Med. 2024 Dec 25;28(24):e70300. doi: 10.1111/jcmm.70300 (PMC11669326; doi:10.1111/jcmm.70300)
Supplement: Supplementary file 1 — Figure S1. Phagocytic capacity of WT and CCR2 KO macrophages. Flow cytometry analysis of WT or CCR2 KO macrophages (MΦ) cocultured for 5 or 25 h with (A) CFSE‐stained apoptotic pre‐osteoblasts (MC4(a)) fed at a 2:1 MC4(a) to MΦ ratio or (B) fluorescent (Nile Red) 1.7–2.2 μm Spherotech polystyrene microspheres (MS) fed at a 1:1 MS to MΦ ratio. MΦ were stained with F4/80‐APC. Data from 2 independent experiments are shown. Statistical significance was evaluated using mixed‐effects analysis, with the Geisser–Greenhouse correction. [file JCMM-28-e70300-s001.zip]

Archive with 1 entries (1 files):
- SuppFig1 (1).ai
