# Supplementary material for: CCL2/CCR2 Signalling in Mesenchymal Stem/Progenitor Cell Recruitment and Fracture Healing in Mice
Source: J Cell Mol Med. 2024 Dec 25;28(24):e70300. doi: 10.1111/jcmm.70300 (PMC11669326; doi:10.1111/jcmm.70300)
Supplement: Supplementary file 2 — Figure S2. CCR2 KO vs. WT stress fractured mice parameters. (A) Total loading force required to fully fracture ulna of WT (n = 4) or CCR2 KO (n = 5) mice. (B) Body weight (BW) of WT (n = 11) or CCR2 KO (n = 19) mice used in 7‐dpi stress fracture (sfx). experiments taken BW was measured before inducing sfx. Statistical significance was evaluated using unpaired t‐tests, with Welch’s correction. *p < 0.05. [file JCMM-28-e70300-s002.zip]

Archive with 1 entries (1 files):
- SuppFig2.ai
